# Supplementary material for: Diversity of Astroviruses Circulating in Humans, Bats, and Wild Birds in Egypt
Source: Viruses. 2020 Apr 26;12(5):485. doi: 10.3390/v12050485 (PMC7290939; doi:10.3390/v12050485)
Supplement: Supplementary file 1 [file viruses-12-00485-s001.xlsx]

## Sheet: Figure S1
Figure S1. A maximum-likelihood phylogenetic tree of RNA-dependent RNA polymerase gene of the detected astroviruses in human and bat samples. Human and bat Astroviruses sequenced specifically for this study are labeled with black circles and red squares, respectively.

## Sheet: Figure S2
Figure S2. A maximum-likelihood phylogenetic tree of RNA-dependent RNA polymerase gene of the detected astroviruses in wild bird samples. Astroviruses sequenced specifically for this study are labeled with red circles.

## Sheet: Sheet1
Table S1: Pairwise genetic distance calculation among nucleotide sequences of human and bat astroviruses
HAst/Egypt/5/2016
HAst/Egypt/20/2017	0
HAst/Egypt/22/2017	0.05	0.05
HAst/Egypt/32/2017	1.05	1.05	1.33
HAst/Eygpt/52/2017	1.33	1.33	1.42	0.85
HAst/Egypt/61/2017	0.68	0.68	0.65	0.82	0.41
HAst/Egypt/66/2017	0.91	0.91	0.84	1.05	0.65	0.11
HAst/Egypt/76/2017	0.68	0.68	0.65	0.82	0.41	0	0.11
HAst/Egypt/79/2017	0.68	0.68	0.65	0.82	0.41	0	0.11	0
HAst/Egypt/80/2017	0.68	0.68	0.65	0.82	0.41	0	0.11	0	0
HAst/Egypt/87/2017	0.68	0.68	0.65	0.82	0.41	0	0.11	0	0	0
HAst/Egypt/91/2017	0.68	0.68	0.65	0.82	0.41	0	0.11	0	0	0	0
HAst/Egypt/92/2017	0.68	0.68	0.65	0.82	0.41	0	0.11	0	0	0	0	0
HAst/Egypt/94/2017	0.68	0.68	0.65	0.82	0.41	0	0.11	0	0	0	0	0	0
HAst/Egypt/95/2017	0.91	0.91	0.84	1.05	0.65	0.11	0	0.11	0.11	0.11	0.11	0.11	0.11	0.11
HAst/Egypt/97/2017	0.68	0.68	0.65	0.82	0.41	0	0.11	0	0	0	0	0	0	0	0.11
HAst/Egypt/98/2017	0.68	0.68	0.65	0.82	0.41	0	0.11	0	0	0	0	0	0	0	0.11	0
HAst/Egypt/99/2017_	0.91	0.91	0.84	1.05	0.65	0.11	0	0.11	0.11	0.11	0.11	0.11	0.11	0.11	0	0.11	0.11
BatAst/Egypt/EGAB94/2016	0.82	0.82	0.85	0.91	0.84	0.23	0.23	0.23	0.23	0.23	0.23	0.23	0.23	0.23	0.23	0.23	0.23	0.23
BatAst/Egypt/EGAB98/2016	0.91	0.91	0.84	0.68	0.65	0.16	0.1	0.16	0.16	0.16	0.16	0.16	0.16	0.16	0.1	0.16	0.16	0.1	0.16
BatAst/Egypt/EGAB148/2016	0.41	0.41	0.4	0.65	0.66	0.23	0.31	0.23	0.23	0.23	0.23	0.23	0.23	0.23	0.31	0.23	0.23	0.31	0.55	0.24
BatAst/Egypt/EGAB161/2016	0.41	0.41	0.4	0.65	0.66	0.23	0.31	0.23	0.23	0.23	0.23	0.23	0.23	0.23	0.31	0.23	0.23	0.31	0.55	0.24	0
BatAst/Egypt/EGAB171/2016	0	0	0.05	1.05	1.33	0.68	0.91	0.68	0.68	0.68	0.68	0.68	0.68	0.68	0.91	0.68	0.68	0.91	0.82	0.91	0.41	0.41
BatAst/Egypt/EGAB213/2016	1.5	1.5	1.28	1.13	0.66	0.31	0.41	0.31	0.31	0.31	0.31	0.31	0.31	0.31	0.41	0.31	0.31	0.41	0.84	0.41	0.52	0.52	1.5
BatAst/Egypt/RB343/2016	0.84	0.84	0.82	0.65	0.54	0.55	0.74	0.55	0.55	0.55	0.55	0.55	0.55	0.55	0.74	0.55	0.55	0.74	1.03	0.67	0.32	0.32	0.84	0.4
BatAst/Egypt/RB377/2016	0.84	0.84	0.82	0.65	0.54	0.55	0.74	0.55	0.55	0.55	0.55	0.55	0.55	0.55	0.74	0.55	0.55	0.74	1.03	0.67	0.32	0.32	0.84	0.4	0
BatAst/Egypt/_RB383/2016	0.84	0.84	0.82	0.65	0.54	0.55	0.74	0.55	0.55	0.55	0.55	0.55	0.55	0.55	0.74	0.55	0.55	0.74	1.03	0.67	0.32	0.32	0.84	0.4	0	0
BatAst/Egypt/RB428/2016	0.84	0.84	0.82	0.65	0.54	0.55	0.74	0.55	0.55	0.55	0.55	0.55	0.55	0.55	0.74	0.55	0.55	0.74	1.03	0.67	0.32	0.32	0.84	0.4	0	0	0

## Sheet: Sheet2
Table S2: Pairwise genetic distance calculation among nucleotide sequences of avian astroviruses
Astrovirus/Northern_shoveler/Egypt/MB-D/714C/2016
Astrovirus/Northern_shoveler/Egypt/MB-D/716C/2016	0.05
Astrovirus/Northern_shoveler/Egypt/MB-D/717C/2016	0.08	0.08
Astrovirus/Pintail/Egypt/MB-D/719C/2016	0.02	0.03	0.06
Astrovirus/Pintail/Egypt/MB-D/725C/2016	0.14	0.16	0.13	0.11
Astrovirus/Northern_shoveler/Egypt/MB-D/734C/2016	0.14	0.16	0.13	0.11	0
Astrovirus/Northern_shoveler/Egypt/MB-D/735C/2016	0.12	0.11	0.14	0.11	0.19	0.19
Astrovirus/Northern_shoveler/Egypt/MB-D/738C/2016	0.04	0.06	0.07	0.03	0.1	0.1	0.09
Astrovirus/Northern_shoveler/Egypt/MB-D/751C/2016	1.2	1.3	1.15	1.3	0.95	0.95	1.3	1.22
Astrovirus/Northern_shoveler/Egypt/MB-D/752C/2016	1.13	1.22	1.09	1.22	1	1	1.22	1.15	0.01
Astrovirus/Northern_shoveler/Egypt/MB-D/755C/2016	1.13	1.22	1.09	1.22	1.05	1.05	1.39	1.15	0.03	0.03
Astrovirus/Pintail/Egypt/MB-D/768C/2016	0.92	1.05	1.01	0.99	0.73	0.73	0.99	0.94	0.26	0.28	0.26
Astrovirus/Pintail/Egypt/MB-D/776C/2016	0.98	1.07	1.23	1	1	1	1.13	0.95	0.33	0.31	0.29	0.22
Astrovirus/Laughing_dove/Egypt/MB-M/792C/2016	0.12	0.15	0.07	0.1	0.08	0.08	0.19	0.11	1.03	1.09	1.09	0.87	0.97
Astrovirus/Teal/Egypt/MB-D/834C/2016	0.14	0.13	0.16	0.13	0.19	0.19	0.03	0.12	1.09	1.03	1.15	0.84	1	0.16
Astrovirus/Teal/Egypt/MB-P/840C/2016	0.73	0.7	0.8	0.74	0.64	0.64	0.58	0.67	0.93	0.89	0.81	1	0.85	0.69	0.51
Astrovirus/Teal/Egypt/MB-P/872C/2016	0.02	0.04	0.07	0.01	0.13	0.13	0.09	0.02	1.3	1.22	1.22	0.99	1	0.11	0.12	0.74
Astrovirus/Teal/Egypt/MB-P/880C/2016	0.12	0.11	0.14	0.11	0.19	0.19	0.03	0.07	1.15	1.09	1.22	0.94	0.95	0.19	0.05	0.53	0.09
Astrovirus/Teal/Egypt/MB-P/881C/2016	0.12	0.11	0.14	0.11	0.16	0.16	0.03	0.09	1.22	1.3	1.49	0.84	1.13	0.14	0.05	0.61	0.09	0.03
Astrovirus/Teal/Egypt/MB-P/887C/2016	0.09	0.08	0.11	0.08	0.19	0.19	0.02	0.07	1.3	1.22	1.39	0.94	1.07	0.16	0.03	0.58	0.07	0.02	0.02
Astrovirus/Teal/Egypt/MB-P/890C/2016	0.12	0.11	0.14	0.11	0.16	0.16	0.03	0.09	1.22	1.3	1.49	0.84	1.13	0.14	0.05	0.61	0.09	0.03	0	0.02
Astrovirus/Teal/Egypt/MB-A/918C/2016	0.47	0.45	0.49	0.42	0.4	0.4	0.56	0.38	0.93	0.98	0.93	0.8	0.62	0.41	0.56	0.6	0.42	0.47	0.47	0.53	0.47
Astrovirus/Grey_heron/Egypt/MB-A/925C/2016	0.66	0.63	0.63	0.6	0.53	0.53	0.6	0.54	1.25	1.33	1.25	0.66	0.65	0.57	0.6	0.79	0.6	0.54	0.6	0.6	0.6	0.42
Astrovirus/Glossy_ibis/Egypt/MB-A/967C/2016	1.04	1.14	1.21	1.08	1.14	1.14	1.14	1.08	0.68	0.68	0.65	0.69	0.71	1.28	1.14	1.03	1.08	1.08	1.28	1.21	1.28	0.83	0.66
Astrovirus/Black-winged_stilt/Egypt/MB-A/968C/2016	0.82	0.89	0.94	0.85	0.94	0.94	0.89	0.85	0.63	0.6	0.58	0.63	0.75	1.04	0.89	0.94	0.85	0.85	1.04	0.94	1.04	0.76	0.69	0.07
Astrovirus/Pintail/Egypt/MB-F/988C/2016	0.14	0.13	0.16	0.13	0.22	0.22	0.03	0.12	1.09	1.03	1.15	0.94	1	0.19	0.02	0.51	0.12	0.05	0.05	0.03	0.05	0.53	0.6	1.03	0.89
Astrovirus/Pintail/Egypt/MB-F/990C/2016	0.14	0.13	0.16	0.13	0.22	0.22	0.03	0.12	1.09	1.03	1.15	0.94	1	0.19	0.02	0.51	0.12	0.05	0.05	0.03	0.05	0.53	0.6	1.03	0.89	0
Astrovirus/Ruddy_shelduck/Egypt/MB-F/996C/2016	0.12	0.11	0.14	0.11	0.13	0.13	0.09	0.07	1.03	1.09	1.09	0.76	0.95	0.11	0.07	0.55	0.09	0.07	0.07	0.07	0.07	0.4	0.52	1.08	0.89	0.09	0.09
